# Supplementary material for: Evaluation of Choline Metabolic Genes in the Liver of the Dam as Candidates for Mediating Choline’s Efficacy in Mitigating Ethanol-Induced Cell Death in the Neural Tube: A Preliminary Analysis
Source: Genes (Basel). 2025 Dec 31;17(1):42. doi: 10.3390/genes17010042 (PMC12841201; doi:10.3390/genes17010042)
Supplement: Supplementary file 1 [file genes-17-00042-s001.zip]

Archive with 1 entries (1 files):
- genes-4012834-supplementary.pdf
